# Supplementary material for: Rotation quenches in trapped bosonic systems
Source: Sci Rep. 2025 Jul 26;15:27193. doi: 10.1038/s41598-025-07144-w (PMC12297281; doi:10.1038/s41598-025-07144-w)
Supplement: Supplementary file 1 — Supplementary Information. [file 41598_2025_7144_MOESM1_ESM.zip]

Archive with 9 entries (7 files):
- Revised_41598_2025_7144_MOESM1_ESM/
- Revised_41598_2025_7144_MOESM1_ESM/Supplementary_material/
- Revised_41598_2025_7144_MOESM1_ESM/Supplementary_material/Supplementary_Material.pdf
- Revised_41598_2025_7144_MOESM1_ESM/Supplementary_material/V5_vortex_video_elongated_intermediate_quench.mp4
- Revised_41598_2025_7144_MOESM1_ESM/Supplementary_material/V6_vortex_video_fourfold_intermediate_quench.mp4
- Revised_41598_2025_7144_MOESM1_ESM/Supplementary_material/V2_elongated_trap_density_dynamics.mp4
- Revised_41598_2025_7144_MOESM1_ESM/Supplementary_material/V3_fourfold_trap_density_dynamics.mp4
- Revised_41598_2025_7144_MOESM1_ESM/Supplementary_material/V4_fourfold_trap_density_dynamics.mp4
- Revised_41598_2025_7144_MOESM1_ESM/Supplementary_material/V1_symmetric_trap_density_dynamics.mp4
